# Supplementary material for: Steroidal response following intravenous administration of long-term frozen tetracosactide acetate in healthy Beagles
Source: J Vet Intern Med. 2026 Jun 18;40(3):aalag124. doi: 10.1093/jvimsj/aalag124 (PMC13278770; doi:10.1093/jvimsj/aalag124)
Supplement: Supplementary_material_aalag124 [file supplementary_material_aalag124.zip]

Archive with 4 entries (4 files):
- Supplementary_data_4_clean.docx
- Supplementary_table_3.xlsx
- Supplementary table 1.docx
- Supplementary table 2.docx
