# Supplementary material for: Steroidal response following intravenous administration of long-term frozen tetracosactide acetate in healthy Beagles
Source: J Vet Intern Med. 2026 Jun 18;40(3):aalag124. doi: 10.1093/jvimsj/aalag124 (PMC13278770; doi:10.1093/jvimsj/aalag124)
Supplement: Supplementary_material_aalag124 [file supplementary_material_aalag124.zip › Supplementary_table_3.xlsx]

## Sheet: Steroid results 
Dog n°	Dog Name	Gender	ACTH used	Period	Timing	Androstenedione (ug/L) (LOQ < 0,023)	17-Hydroxyprogesterone (ug/L) (LOQ <0,052)	Dihydrotestosterone (ng/L) (LOQ <20,8)	Estradiol (ng/L) (LOQ <5)	Testosterone (nmol/L) (LOQ <0,043)	Progesterone (ug/L) (LOQ<0,0124)	Sulfate dehydroepiandrosterone (umol/L) (LOQ <0,02)	Dehydroepiandrosterone (ug/L) (LOQ < 0,229)	11-Deoxycorticosterone (ug/L) (LOQ <0,023)	Aldosterone (ug/L) (LOQ <0,025)	Cortisol (nmol/L) (LOQ <1)	Cortisone (ug/L) (LOQ <0,057)	Corticosterone (ug/L) (LOQ <0,051)	11-Deoxycortisol (ug/L) (LOQ<0,014)	21-Deoxycortisol (ug/L) (LOQ<0,027)
1	Auri	M	Fresh	P1	T0	0.1859	0.0522	110.113	17.4074	2.7467	0.0208	<0	0.0182	0.0814	0.0596	52.5632	2.5859	1.0653	0.4609	0.1698
1	Auri	M	Fresh	P1	T1	0.3356	0.8297	112.425	23.1101	4.6561	0.9551	<0	0.043	2.2122	0.0867	379.424	14.9138	37.4322	24.43	0.5999
1	Auri	M	Frozen	P2	T0	0.9769	0.0911	443.394	<0	21.6023	0.0295	<0	2.0721	0.0963	<0	52.4623	3.8391	1.2065	1.2127	0.0005
1	Auri	M	Frozen	P2	T1	0.7456	0.6323	322.479	<0	12.0315	0.7458	<0	0.4661	1.5975	0.0663	300.948	13.0766	24.8418	16.7326	0.352
2	Nulaire	M	Fresh	P1	T0	0.3457	0.2252	190.093	10.5191	4.8059	0.1401	<0	0.2329	0.6358	<0	114.147	5.531	6.3983	7.5887	0.0383
2	Nulaire	M	Fresh	P1	T1	0.3281	0.787	119.293	9.0866	3.0861	0.6789	<0	0.083	1.9483	0.0216	250.398	9.7097	23.2339	20.0862	0.2685
2	Nulaire	M	Frozen	P2	T0	0.6928	0.0715	391.418	6.1587	13.231	0.0196	<0	1.3329	0.0739	<0	21.6537	5.885	0.6655	1.3726	< 0
2	Nulaire	M	Frozen	P2	T1	0.4792	0.6985	208.315	10.9219	6.4136	0.6163	<0	0.2465	1.6898	0.0279	225.524	8.7651	21.3498	17.4485	0.2034
3	Framboise	F	Fresh	P1	T0	0.0119	0.2167	<0	<0	0.0011	3.27	<0	<0	0.1503	<0	69.6581	7.0723	1.9985	1.1994	0.0078
3	Framboise	F	Fresh	P1	T1	0.0221	0.7216	<0	<0	0.0036	3.8034	<0	<0	1.0045	0.0468	255.397	13.0832	17.4864	7.3779	0.2694
4	Fraise	F	Fresh	P1	T0	0.0247	0.1807	<0	16.9659	0.0272	3.6513	<0	<0	0.0823	<0	50.6498	5.6161	1.3102	1.0642	< 0
4	Fraise	F	Fresh	P1	T1	0.0505	1.1654	<0	25.4378	0.0384	4.9518	<0	<0	1.8611	0.037	248.975	10.5541	21.6715	10.0103	0.2819
7	Celia	F	Frozen	P1	T0	0.0325	0.1205	<0	51.481	0.0272	0.048	<0	<0	0.0855	<0	46.5579	6.0504	0.6412	1.7299	< 0
7	Celia	F	Frozen	P1	T1	0.0761	1.3812	<0	35.8574	0.0515	1.174	<0	0.0443	2.4983	0.0423	237.482	9.0876	16.4746	17.918	0.3845
8	Bella	F	Frozen	P1	T0	0.09	0.3783	75.0991	37.8851	0.0866	1.2981	<0	<0	0.1308	0.0123	30.2125	3.0752	1.1264	1.2463	< 0
8	Bella	F	Frozen	P1	T1	0.1341	0.7229	50.2955	44.005	0.0992	1.8939	<0	0.0208	0.762	0.0269	119.351	5.0573	11.3183	4.9497	0.0658
5	Majeur	M	Frozen	P1	T0	0.6894	0.132	379.438	15.6509	12.0528	0.0322	<0	0.2462	0.0877	0.0118	34.7868	5.9463	1.2288	1.3667	0.0029
5	Majeur	M	Frozen	P1	T1	0.8132	0.7906	255.723	15.2798	8.4742	0.791	<0	0.4203	1.6438	0.0413	263.258	10.7526	25.712	16.3328	0.2891
5	Majeur	M	Fresh	P2	T0	1.0776	0.1182	502.262	<0	20.5413	0.0217	<0	1.0247	0.0666	0.0119	27.9563	5.2742	1.0223	1.0411	< 0
5	Majeur	M	Fresh	P2	T1	0.6944	0.7071	248.469	<0	7.21	0.7916	<0	0.3387	1.6224	0.041	254.254	10.2788	24.6621	15.2525	0.2756
6	Dex	M	Frozen	P1	T0	1.1875	0.0804	433.673	18.8404	18.7742	0.0253	<0	2.3604	0.1046	<0	39.6045	5.8357	1.176	1.633	< 0
6	Dex	M	Frozen	P1	T1	0.9939	0.7293	200.748	13.4299	11.1117	0.7408	<0	0.7342	2.1064	0.0149	280.804	11.2505	23.7099	19.0126	0.316
6	Dex	M	Fresh	P2	T0	1.0264	0.0579	404.857	8.9785	17.9978	0.0144	<0	1.9496	0.0517	<0	10.2604	4.0321	0.4271	0.6738	< 0
6	Dex	M	Fresh	P2	T1	1.05	0.629	261.545	12.0719	10.9042	0.6543	<0	1.1383	1.9222	0.0306	261.541	10.7325	21.5259	17.534	0.2756
3	Framboise	F	Frozen	P2	T0	0.011	0.0914	<0	<0	0.0088	0.7701	<0	<0	0.0768	<0	78.206	6.5703	2.5775	1.1009	< 0
3	Framboise	F	Frozen	P2	T1	0.0174	0.514	<0	<0	0.0047	1.4074	<0	<0	0.8404	0.053	244.195	9.9567	18.0021	7.0319	0.1889
4	Fraise	F	Frozen	P2	T0	0.0052	0.0506	<0	3.8012	0.0032	0.6585	<0	<0	0.0383	<0	29.0194	6.0686	0.7769	0.4763	< 0
4	Fraise	F	Frozen	P2	T1	0.0389	0.9044	<0	9.4667	0.0192	1.6753	<0	<0	1.4164	0.0557	252.405	12.669	22.673	8.4525	0.2277
7	Celia	F	Fresh	P2	T0	0.0629	0.0923	42.9609	<0	0.0598	0.0419	<0	0.1096	0.0641	<0	17.6141	5.8815	0.4525	1.1148	< 0
7	Celia	F	Fresh	P2	T1	0.0958	1.5358	<0	<0	0.0762	1.3175	<0	0.1524	2.6905	0.0416	247.525	12.1298	18.7996	20.2	0.4463
